# Supplementary material for: Effects of Plasmodium falciparum infection on umbilical artery resistance and intrafetal blood flow distribution: a Doppler ultrasound study from Papua New Guinea
Source: Malar J. 2017 Jan 19;16:35. doi: 10.1186/s12936-017-1689-z (PMC5248505; doi:10.1186/s12936-017-1689-z)
Supplement: Supplementary file 6 — Additional file 6. Association of peripheral malaria infection with reduced cerebroplacental Doppler ratio (<1.0). [file 12936_2017_1689_MOESM6_ESM.xlsx]

## Sheet: Sheet1
Additional file 5: Associations of recent malaria infection with Doppler indices.
	% (N)	OR (95% CI)	P	aOR (95% CI)	P
Umbilical artery resistance index (UARI)
Any species	4.0 (18/452)	1.20 (0.26-5.44)	0.813	1.36 (0.31-6.04)	0.684
P.f.	3.8 (17/452)	1.28 (0.28-5.87)	0.747	1.49 (0.33-6.64)	0.601
P.v.	0.4 (2/452)	-	-	-	-
P.f. (sub.)	1.3 (6/451)	4.92 (0.87-27.79)	0.071	5.23 (0.95-28.65)	0.057
Fetal middle cerebral artery pulsatility index (MCAPI)
Any species	2.7 (10/370)	0.86 (0.12-6.15)	0.883	0.93 (0.14-6.29)	0.943
P.f.	2.4 (9/370)	0.98 (0.14-7.04)	0.985	1.07 (0.16-7.18)	0.945
P.v.	0.5 (2/370)	-.	-	-	-
P.f. (sub.)	0.8 (3/369)	-.	-	-	-
Cerebroplacental Doppler ratio (CPR)
Any species	3.0 (9/303)	1.05 (0.16- 7.10)	0.961	1.05(0.15-7.24)	0.962
P.f.	2.6 (8/303)	1.22 (0.18-8.30)	0.841	1.17 (0.17-8.28)	0.872
P.v.	0.7 (2/303)	n.d.	n.d.	n.d.	n.d.
P.f. (sub.)	1.0 (3/302)	3.74 (0.33-42.62)	0.288	4.07 (0.47-35.50)	0.204
Notes: -: not determined due to insufficient data
